# Supplementary material for: Epigenomic signatures associated with spontaneous and replication stress-induced DNA double strand breaks
Source: Front Genet. 2022 Nov 24;13:907547. doi: 10.3389/fgene.2022.907547 (PMC9730818; doi:10.3389/fgene.2022.907547)
Supplement: Supplementary file 2 [file Table1.XLSX]

## Sheet: ntDSB.CTCF.H3K36me3.origin
Chromosome	Start (bp)	End (bp)
chr1	28110550	28125942
chr1	153946848	153953774
chr1	155773646	155796783
chr10	104391497	104414719
chr12	48355064	48369094
chr16	3579117	3593264
chr16	56839180	56844492
chr17	48152373	48164004
chr19	5072697	5102594
chr19	17419359	17435097
chr19	33607611	33612473
chr19	34798126	34811947
chr19	39082850	39099090
chr19	57827426	57844636
chr2	172669453	172677743
chr20	48448119	48453807
chr22	26826197	26838496
chr3	127862542	127876849
chr6	101036393	101059569
chr6	157731193	157736573
chr7	158511538	158525006
chr9	5422296	5427271
chrX	49028993	49045366
chrX	133914933	133923683

## Sheet: dmsoDSB.CTCF.H3K36me3.origin
Chromosome	Start (bp)	End (bp)
chr1	17727523	17746752
chr1	26790214	26804391
chr1	27074195	27111731
chr1	27718062	27738144
chr1	28832487	28839966
chr1	28905986	28917374
chr1	31201612	31213139
chr1	37945428	37951493
chr1	40426167	40431697
chr1	43160619	43181286
chr1	45262791	45270441
chr1	153601447	153618714
chr1	153955871	153965066
chr1	155773646	155796783
chr1	209940226	209946505
chr1	209951047	209969195
chr10	100186679	100194422
chr10	104391497	104414719
chr11	60226420	60236635
chr11	64884368	64890555
chr11	64890556	64896074
chr11	65188892	65195526
chr11	65400222	65423994
chr11	65620084	65628213
chr11	65628214	65641020
chr11	67005999	67036129
chr11	67800532	67827883
chr11	71709946	71722955
chr11	73680741	73689938
chr12	15102711	15106842
chr12	48355064	48369094
chr12	50032943	50036495
chr12	50036496	50044986
chr12	111884494	111899508
chr12	120588411	120601498
chr13	111897215	111910971
chr14	24644819	24651984
chr14	74177906	74195021
chr14	75368686	75371948
chr14	100587138	100591532
chr15	64438228	64462610
chr15	65241623	65251637
chr15	72487272	72505039
chr15	74909643	74914351
chr15	74914405	74923454
chr15	89162249	89177446
chr16	1779344	1806452
chr16	2799369	2808816
chr16	3579117	3593264
chr16	11336103	11353968
chr16	28849797	28867780
chr16	30075289	30087372
chr16	56839180	56844492
chr16	68328943	68341291
chr16	85935641	85945917
chr17	3857770	3863748
chr17	4822877	4851185
chr17	7123755	7131251
chr17	7208091	7222781
chr17	7475776	7491030
chr17	8709969	8748289
chr17	20893598	20913167
chr17	26670299	26679154
chr17	27225101	27234273
chr17	38701722	38727070
chr17	40455259	40468252
chr17	40841846	40852048
chr17	40856620	40869028
chr17	42250250	42268918
chr17	45006924	45024191
chr17	48152373	48164004
chr17	48452906	48461594
chr17	73773093	73776588
chr17	73819216	73827473
chr17	74071332	74085547
chr17	76165713	76172936
chr17	78284522	78304437
chr19	1369044	1394150
chr19	2474602	2479771
chr19	4028054	4037566
chr19	4355953	4361209
chr19	4670806	4680043
chr19	5013567	5030046
chr19	5660111	5670312
chr19	6418603	6440732
chr19	7138195	7154338
chr19	7698987	7711643
chr19	7749278	7765319
chr19	10196747	10204012
chr19	10224596	10231875
chr19	11008963	11035122
chr19	16478197	16492493
chr19	16625917	16634674
chr19	17967931	17983987
chr19	18546100	18575769
chr19	39082850	39099090
chr19	42581938	42592684
chr19	45406762	45418318
chr19	46317004	46333907
chr19	49118642	49122916
chr19	49471269	49475911
chr19	49974160	49999442
chr19	50974075	50988894
chr19	54673022	54700026
chr19	55134153	55161487
chr19	57827426	57844636
chr2	27594400	27603449
chr2	62434208	62443103
chr2	74684225	74691841
chr2	172669453	172677743
chr2	216975445	216983511
chr2	232310608	232323163
chr2	233195092	233210191
chr20	44973580	44978052
chr20	48448119	48453807
chr20	57402712	57413146
chr21	34910010	34925910
chr21	42786163	42801575
chr21	44508390	44519009
chr22	18350430	18370168
chr22	26826197	26838496
chr22	29118952	29127731
chr22	32011150	32020117
chr22	35736226	35754271
chr22	39126005	39147949
chr22	39701569	39714739
chr22	41825155	41850987
chr22	41919754	41928369
chr22	42899394	42923123
chr22	46745034	46747946
chr3	10347530	10358214
chr3	15295158	15303072
chr3	47347446	47363200
chr3	48310788	48314488
chr3	49051418	49059601
chr3	127862542	127876849
chr3	185640331	185655267
chr5	1323187	1328547
chr5	40827188	40842717
chr5	88095130	88100902
chr5	131816998	131824812
chr5	138717886	138727495
chr5	141018253	141029217
chr5	142768122	142772850
chr5	149766795	149793542
chr5	150386053	150416012
chr5	176325167	176339671
chr5	176597918	176616521
chr5	176866844	176877679
chr5	177565662	177581261
chr6	37437012	37445543
chr6	41567053	41571938
chr6	44213794	44229174
chr6	101036393	101059569
chr6	109763308	109769564
chr6	150082974	150088794
chr6	157731193	157736573
chr7	32618717	32629670
chr7	44096130	44108353
chr7	73597466	73641871
chr7	100480876	100488007
chr7	100731430	100745243
chr7	134844076	134860371
chr7	158511538	158525006
chr8	145053798	145078981
chr9	5422296	5427271
chr9	33917626	33932260
chr9	35058749	35078530
chr9	35733988	35738793
chr9	36600843	36606882
chr9	36864912	36876392
chr9	116351075	116354706
chr9	127103751	127110665
chr9	127631561	127644795
chr9	128001581	128016943
chr9	130544786	130557103
chr9	132395972	132408229
chrX	133914933	133923683

## Sheet: aphDSB.CTCF.H3K36me3.origin
Chromosome	Start (bp)	End (bp)
chr1	6224509	6267082
chr1	17727523	17746752
chr1	26790214	26804391
chr1	28110550	28125942
chr1	28832487	28839966
chr1	31201612	31213139
chr1	37945428	37960466
chr1	40426167	40431697
chr1	44381713	44396528
chr1	145512840	145528645
chr1	153601447	153618714
chr1	153946848	153953774
chr1	153955871	153965066
chr1	155773646	155796783
chr1	201843639	201846864
chr1	204435266	204440969
chr1	209940690	209946505
chr10	73514411	73525207
chr10	95449688	95461747
chr10	99186234	99206483
chr10	104391497	104414719
chr11	44568939	44598913
chr11	64884368	64890555
chr11	64980313	64990607
chr11	65188892	65195526
chr11	67846790	67855852
chr11	71709946	71722955
chr11	116814767	116822750
chr12	48355064	48369094
chr15	40378940	40387822
chr15	64438228	64462610
chr15	65241217	65251637
chr15	70359413	70385508
chr15	72487272	72505039
chr15	73872623	73891707
chr15	74334869	74345456
chr15	74914405	74923454
chr16	2484059	2493962
chr16	3579117	3593264
chr16	11336103	11353968
chr16	28849797	28867780
chr16	30075289	30087372
chr16	56839180	56844492
chr16	68328943	68341291
chr17	4822877	4851185
chr17	5276501	5292574
chr17	7475776	7491030
chr17	8709969	8748289
chr17	20893598	20913167
chr17	38701722	38727070
chr17	40856620	40869028
chr17	42250250	42268918
chr17	43337626	43347393
chr17	45732071	45746838
chr17	48152373	48164004
chr17	73773093	73776588
chr17	73819216	73827473
chr17	76165713	76172936
chr17	78284522	78304437
chr19	1369044	1394150
chr19	2474602	2479771
chr19	3519133	3542064
chr19	4028054	4037566
chr19	4670806	4680043
chr19	5013567	5030046
chr19	5072697	5102594
chr19	6418603	6440732
chr19	7138195	7154338
chr19	7749278	7765319
chr19	10224596	10231875
chr19	10287335	10311552
chr19	10392885	10398032
chr19	11008963	11035122
chr19	17967931	17983987
chr19	18546100	18575769
chr19	33607611	33612473
chr19	39082850	39099090
chr19	49118642	49122916
chr19	49974160	49999442
chr19	50974075	50988894
chr19	53456521	53468588
chr19	57827426	57844636
chr2	27594400	27603449
chr2	74684225	74691841
chr2	109465088	109470734
chr2	172669453	172677743
chr2	223338871	223345567
chr2	232310608	232323163
chr2	233195092	233210191
chr20	44973580	44978052
chr21	34910010	34925910
chr21	43217109	43228842
chr21	44508390	44519009
chr22	18350430	18370168
chr22	26826197	26838496
chr22	29118952	29127731
chr22	32011150	32020117
chr22	37613521	37627637
chr22	39126005	39147949
chr22	39701569	39714739
chr22	41919754	41928369
chr3	9764697	9788212
chr3	47347446	47363200
chr3	48310788	48314488
chr3	127862542	127876849
chr5	88095130	88100902
chr5	131816998	131824812
chr5	149184015	149194877
chr5	149766795	149793542
chr5	176597918	176616521
chr5	180472639	180492211
chr6	44213794	44229174
chr6	101036393	101059569
chr6	137516567	137523657
chr6	149343959	149350737
chr6	150082974	150088794
chr6	157731193	157736573
chr7	32618717	32629670
chr7	44096130	44108353
chr7	73597466	73641871
chr7	134850675	134860371
chr7	156771926	156782878
chr7	158511538	158525006
chr8	22340363	22358563
chr8	141605688	141617783
chr9	5422296	5427271
chr9	33917626	33932260
chr9	35058749	35078530
chr9	35733988	35738793
chr9	36600843	36606882
chr9	125868171	125883170
chr9	128001581	128016943
chr9	128447861	128457517
chrX	49028993	49045366
chrX	133914933	133923683
